# Supplementary material for: Recycled arc mantle recovered from the Mid-Atlantic Ridge
Source: Nat Commun. 2020 Aug 4;11:3887. doi: 10.1038/s41467-020-17604-8 (PMC7403410; doi:10.1038/s41467-020-17604-8)
Supplement: Supplementary file 4 — Supplementary Data 1 [file 41467_2020_17604_MOESM4_ESM.xlsx]

## Sheet: Sheet1
Olivine	Dredge Location		wt %
Sample ID	Latitude (º)	Longitude (º)	CaO	SiO2	MnO	FeO	MgO	TiO2	Al2O3	NiO	Total	Mg#	No. Measurements
D53-02	16.6786	-46.5937	0.0586333	41.1083	0.118783	8.03167	50.6083	0.00738333	0.0144	0.327667	100.275	91.8208	6
D33-02 Ol A	16.5308	-46.6634	0.0927833	40.1333	0.111167	8.50167	49.5517	0.00191667	0.109783	0.324267	98.8266	91.6875	6
D33-02 Ol B	16.5308	-46.6634	0.05962	40.746	0.15408	8.632	50.644	0	0.00932	0.3978	100.643	91.2686	5
D33-02 Ol C	16.5308	-46.6634	0.0838	40.642	0.13492	8.496	50.718	0.0006	0.00888	0.39566	100.48	91.4058	5
D33-02 Ol D	16.5308	-46.6634	0.0445	40.634	0.13558	8.64	49.952	0.01822	0.0116	0.35984	99.7958	91.1508	5
D41-24 Ol A	16.5208	-46.6747	0.0771333	40.285	0.11735	8.795	50.65	0.0004	0.00175	0.373983	100.301	91.1193	6
D41-24 Ol B	16.5208	-46.6747	0.0689833	40.24	0.124967	8.76333	50.6417	0	0	0.384117	100.223	91.1471	6
D41-24 Ol C	16.5208	-46.6747	0.0802667	40.3217	0.136967	8.69667	50.4067	0	0.00476667	0.384367	100.031	91.1712	6
D41-82 Ol A	16.5208	-46.6747	0.0279167	40.31	0.133967	7.85833	51.4833	0.00346667	0.00281667	0.413167	100.233	92.1088	6
D41-82 Ol B	16.5208	-46.6747	0.02785	40.0567	0.112717	7.94333	50.9967	0	0.0199833	0.413083	99.5704	91.9603	6
D41-82 Ol C	16.5208	-46.6747	0.0278833	40.1833	0.123342	7.90083	51.24	0.00173333	0.0114	0.413125	99.9017	92.0348	6
D27-16	16.4873	-46.6921	0.119183	38.095	0.154033	8.72	50.8967	0.0574333	0.12105	0.432183	98.5956	91.2273	6
D51-03	16.6636	-46.6288	0.07618	38.338	0.1043	8.502	50.576	0	0	0.4131	98.0096	91.3782	5
D49-02 Ol A	16.6726	-46.648	0.09128	40.544	0.09658	8.772	50.774	0	0.00476	0.38784	100.67	91.1602	5
D49-02 Ol B	16.6726	-46.648	0.09744	41.096	0.10608	8.83	49.61	0	0.01802	0.39626	100.154	90.9172	5
D34-04	16.5992	-46.7048	0.05228	40.686	0.09472	8	51.02	0.00024	0	0.39654	100.25	91.911	5
Spinel	Dredge Location		wt %
Sample ID	Lat	Long	SiO2	TiO2	Al2O3	Cr2O3	FeO	MnO	MgO	CaO	NiO	ZnO	Total	Mg#	Cr#	No. Measurements
D02-23	16.4932	-46.7305	0	0	35.3709	31.5627	15.8073	0.0711455	16.5736	0	0.00123636	0	99.3873	70.9647	37.4451	6
D33-04	16.5308	-46.6634	0	0.0750333	25.9317	44.2217	13.915	0.171217	15.6183	0	0.02485	0.047	100.003	69.656	53.3605	6
D34-04	16.5992	-46.7048	0	0.00951667	28.72	40.3417	13.9467	0.175183	16.0483	0.00636667	0.0263	0.0316833	99.3033	71.0902	48.5238	6
D35-05	16.6217	-46.6957	0	0	31.6817	36.1933	14.495	0.14255	16.7817	0	0.0436167	0.00721667	99.3433	73.0262	43.3894	6
D36-01	16.6137	-46.6761	0.0116167	0.146517	29.8	38.19	15.8767	0.2499	16.055	0.00821667	0.132417	0.18075	100.652	68.5041	45.9523	6
D40-02	16.5584	-46.6596	0.01196	0.08078	22.852	42.622	22.412	0.26842	12.444	0	0.08288	0.11642	100.89	57.1785	55.5785	6
D40-05	16.5584	-46.6596	0.2861	0.00238333	21.605	50.205	14.2367	0.2879	13.6133	0.0013	0.06955	0.16905	100.476	62.2916	60.9658	6
D41-04	16.5208	-46.6747	0.000533333	0	20.275	51.4867	14.585	0.232033	14.1517	0	0.00645	0.0158333	100.755	64.9295	63.0097	6
D41-24	16.5208	-46.6747	0.0398	0.0122	28.1668	42.569	15.578	0.243	14.68	0.001575	0.09268	0.1388	101.52	65.9	50.61	16
D41-82	16.5208	-46.6747	0.00985	0.0264083	23.7017	41.1067	21.5183	0.276117	13.8708	0.01005	0.18325	0.111175	100.814	63.0989	53.7799	12
D42-01	16.4737	-46.6972	0.00468333	0.0538333	18.8733	49.4217	19.4683	0.32615	12.3383	0	0.02595	0.09255	100.605	57.7831	63.7257	6
D42-01	16.4737	-46.6972	0.0327	0.0177333	35.6733	35.045	14.1517	0.188333	16.0133	0.000866667	0.166733	0.07835	101.368	68.195	39.7256	6
D49-07	16.6726	-46.648	0	0.00185	28.445	41.0483	14.5767	0.226117	16.4217	0	0.115667	0.0575667	100.892	71.9991	49.1901	6
D49-05	16.6726	-46.648	0.0078	0.07345	19.9033	49.3483	19.42	0.341333	11.9133	0.00763333	0.0751333	0.16675	101.257	55.6627	62.4517	6
D49-02	16.6726	-46.648	0.049	0.01185	29.6785	39.4514	15.1278	0.187	16.108	0.00838	0.1587	0.1136	100.896	64.9	47.1	13
D49-01	16.6726	-46.648	0.004	0.13771	31.33	37.512	15.813	0.18821	15.518	0.0018	0.1134	0.08569	100.7	63.6	44.5	10
D50-03	16.6863	-46.6567	0	0.02665	34.035	34.2383	14.62	0.200967	17.0567	0	0.111283	0.0427833	100.332	73.1115	40.2936	6
D51-03	16.6636	-46.6288	0.00765333	0.0655133	34.814	34.7073	14.4433	0.177733	16.582	0.00643333	0.15172	0.12858	101.084	67.2	40.1	15
D51-02	16.6636	-46.6288	0.0078	0.04845	32.7733	36.4367	13.6533	0.208467	17.285	0.00516667	0.156267	0.0904833	100.665	74.295	42.7206	6
D51-01	16.6636	-46.6288	0.1075	0.083425	32.825	34.595	13.3375	0.190475	16.985	0.014425	0.16905	0.079975	98.3875	74.0425	41.4303	6
D53-02	16.6786	-46.5937	0.0195333	0.0313	29.6583	40.6367	12.665	0.2067	17.2583	0.00233333	0.1503	0.08805	100.718	75.0446	47.8934	6
D54-23	16.6838	-46.5729	0.00535	0.0362667	30.3467	38.1417	15.1333	0.233083	16.435	0.000233333	0.1448	0.11175	100.588	71.7673	45.7457	6
D55-02	16.6959	-46.5676	0.00913333	0.0314167	30.1417	39.1183	14.5817	0.232467	16.365	0.000933333	0.112917	0.127883	100.723	71.4665	46.5415	6
D55-06	16.6959	-46.5676	0.0171333	0.02975	30.2767	38.5417	14.8317	0.196367	16.085	0.00163333	0.114967	0.140267	100.235	70.5471	46.0597	6
D55-08	16.6959	-46.5676	0.0251333	0.0368167	29.7567	37.865	14.9517	0.180667	16.1517	0	0.1173	0.118833	99.2067	71.4261	46.0523	6
D60-18	16.8077	-46.6155	0.0017	0.483767	27.965	34.0583	25.1833	0.280083	12.0317	0	0.159883	0.1672	100.33	54.1327	44.9651	6
Pyroxenes	Dredge Location		wt %
Sample ID	Latitude (º)	Longitude (º)	TiO2	SiO2	K2O	MnO	Na2O	Cr2O3	Al2O3	CaO	FeO	MgO	Total	Mg#	No. Measurements
D41-24 Cpx1	16.5208	-46.6747	0.00647	52.84	0.00233	0.10522	0.01776	1.37355	3.41	18.058	3.428	21.136	100.377	91.7	10
D41-24 Cpx2	16.5208	-46.6747	0.0047	52.906	0.00511	0.11987	0.01471	1.40768	3.542	18.518	3.43	20.793	100.741	91.6	10
D41-24 Opx1	16.5208	-46.6747	0.00153	55.785	0.0002	0.13836	0.00184	0.9145	2.587	2.301	5.692	32.362	99.7835	91	10
D41-24 Opx2	16.5208	-46.6747	0.02112	55.739	0.00156	0.13888	0.00514	0.98059	2.758	2.517	5.628	32.034	99.8234	91	10
D41-82 Cpx1	16.5208	-46.6747	0.029	52.893	0.00172	0.08634	0.17544	1.16606	2.942	21.609	2.792	18.609	100.303	92.2	10
D41-82 Cpx2	16.5208	-46.6747	0.00504	52.909	0.00077	0.08297	0.14014	1.25717	2.89	21.79	2.858	18.478	100.411	92	10
D41-82 Opx1	16.5208	-46.6747	0.01054	56.093	0.00208	0.14125	0.0191	0.82978	2.222	2.583	5.366	32.605	99.8718	91.6	10
D41-82 Opx2	16.5208	-46.6747	0.01718	56.218	0.00023	0.11156	0.01571	0.70862	2.128	2.05	5.393	33.213	99.8554	91.6	10
Table 1
Title:
16ºN Major Element Concentrations
