# Supplementary material for: Recycled arc mantle recovered from the Mid-Atlantic Ridge
Source: Nat Commun. 2020 Aug 4;11:3887. doi: 10.1038/s41467-020-17604-8 (PMC7403410; doi:10.1038/s41467-020-17604-8)
Supplement: Supplementary file 5 — Supplementary Data 2 [file 41467_2020_17604_MOESM5_ESM.xlsx]

## Sheet: Sheet1
	µg/g
Element	D41-82_CPX1-01	D41-82_CPX1-02	D41-82_CPX1-03	D41-82_CPX1-04	D41-82_CPX1-05		D41-82_CPX2-01	D41-82_CPX2-02	D41-82_CPX2-03	D41-82_CPX2-04	D41-82_CPX2-05		D41-82_OPX1-01	D41-82_OPX1-02	D41-82_OPX1-03	D41-82_OPX1-04	D41-82_OPX1-05		D41-82_OPX2-01	D41-82_OPX2-02	D41-82_OPX2-03	D41-82_OPX2-04	D41-82_OPX2-05		D41-24_CPX1-01	D41-24_CPX1-02	D41-24_CPX1-03	D41-24_CPX1-04	D41-24_CPX1-05		D41-24_CPX2-01	D41-24_CPX2-02	D41-24_CPX2-03	D41-24_CPX2-04	D41-24_CPX2-05		D41-24_OPX1-01	D41-24_OPX1-02	D41-24_OPX1-03	D41-24_OPX1-04	D41-24_OPX1-05			D41-24_OPX2-01	D41-24_OPX2-02	D41-24_OPX2-03	D41-24_OPX2-04	D41-24_OPX2-05
Li7	4.13	4.12	4.39	3.71	3.55		3.29	3.97	3.09	2.61	2.197		2.58	1.834	1.604	1.639	1.622		0.904	1.063	1.094	0.98	0.959		1.364	1.276	1.803	1.879	1.612		1.55	1.784	1.533	1.754	1.762		0.301	0.28	0.249	0.348	0.195			0.334	0.385	0.461	0.294	0.366
Be9	<0.0121	<0.0185	0.0073	<0.0235	0.0037		<0.0169	<0.0097	<0.0097	0.0035	0.0039		<0.0132	0.0053	0.015	0.0109	0.0049		<0.0207	0.024	<0.0119	<0.00	0.005		<0.0188	<0.0132	<0.0182	<0.00	<0.0122		<0.00	<0.0112	<0.0157	<0.0166	<0.0090		<0.01	0.0156	<0.0150	0.0047	<0.0097			<0.00	<0.0158	<0.0265	<0.0166	<0.0104
Mg25	113788	112984	113934	111404	114069		111581	112697	114540	113545	114439		194421	205834	197464	205020	197122		206512	210130	212669	207374	201527		129692	127244	132308	129315	128075		124407	124031	127946	125782	125179		193681	193482	203694	199544	189087			195933	191205	197680	193339	197084
Mg26	18.61	18.61	18.61	18.61	18.61		18.48	18.48	18.48	18.48	18.48		32.61	32.61	32.61	32.61	32.61		33.21	33.21	33.21	33.21	33.21		21.14	21.14	21.14	21.14	21.14		20.79	20.79	20.79	20.79	20.79		32.36	32.36	32.36	32.36	32.36			32.03	32.03	32.03	32.03	32.03
Ca43	152161	147221	136818	150680	139920		134557	116934	116694	132342	123796		16140.7	16949.7	16688.5	16599.5	15946.4		15449.4	15873	16557.5	15526.3	16875.6		150344	142641	141822	144200	145996		140470	139307	144322	138898	144071		16549.1	16382.5	16874.5	16725.6	15294			15177.6	16196.8	16473.7	16250.7	16431.8
Sc45	41.8	39.94	35.91	46.2	40.9		38.43	34.98	34.28	38.59	35.99		24.1	26.16	25.7	24.66	25.15		24.61	24.33	23.79	26.65	24.94		48.7	46.05	45.32	46.05	46.86		45.35	45.21	46.6	44.4	46.89		29.42	29.57	30.3	30.91	30.55			27.81	29.3	28.89	29.94	29.76
Ti49	124.51	78.91	67.79	90.21	78.69		75.77	63.67	62.08	69.73	65.13		59.42	50.27	50.28	49.73	47.48		57.64	50.04	47.52	51.76	47.55		77.94	72.12	72.94	72.35	74.06		70.94	69.69	73.04	70	73.27		40.57	40.03	41.5	42.04	39.56			38.51	39.31	39.81	39.29	40.12
V51	28.65	26.81	25.36	29.13	27.95		25.83	23.52	24.8	26.37	25.71		11.89	12.09	11.34	11.19	11.27		16.18	16.53	16.45	16.87	16.44		219.62	202.81	203.12	203.86	213.61		198.34	197.08	210.49	199.54	207.16		117.35	119.27	126.89	122.89	119.99			115.9	119.4	121.18	121.61	123.43
Cr53	8120.89	8346.88	7828.62	8801.92	7977.61		7481.27	7028.86	7421.18	7819.45	7770.4		5075.54	5589.06	5463.69	5697.64	5366.71		5099.84	5359.91	5473.71	5215.47	5107.92		10414.4	9758.5	10142.8	9856.23	10176.5		9418.67	9404.31	10005.1	9543.84	9827.77		6259.03	6236.72	6656.74	6207.42	5915.58			6110.2	6181.8	6318.46	6365.46	6282.06
Mn55	637.93	621.63	604.4	729.26	695.86		622.31	634.23	707.57	709.54	723.47		1027.07	1054.78	1042.51	1052.41	1031.82		1061.79	1073.03	1085.59	1079.7	1069.81		852.95	909.02	935.61	922.3	914.97		867.87	877.3	897.97	866.67	868.99		1051.01	1049.28	1111.43	1088.15	1056.65			1031.45	1054.5	1053.84	1074.37	1071.94
Co59	25.12	25.66	25.28	26.93	25.56		25.22	26.77	28.51	27.07	27.32		57.52	60.11	59.56	61.21	58.79		59.24	60.45	60.26	58.99	59.58		35.82	36	36.46	35.87	36.36		34.31	34.08	35.66	34.16	34.65		60.81	61.35	63.9	61.39	59.02			60.32	61.67	63.07	62.51	62.04
Ni60	418.26	424.67	438.86	431.78	430.93		420.54	422.54	440.6	438.02	427.66		775.53	796.11	813.01	832.55	788.84		799.87	833.37	838.81	805.33	805.99		544.32	520.63	543.13	531.47	546.47		504.38	506.38	528.15	500.61	520.66		810.32	813.07	846.76	808.93	775.79			807.11	820.36	815.95	834.37	826.57
Cu65	4.21	4.36	4.1	3.86	4.28		3.67	3.73	4.25	4.03	4.84		5.8	6.08	5.44	5.51	5.7		9.3	9.41	9.77	9.15	9.51		3.29	3.95	3.34	3.14	3.44		2.95	4.65	4.6	3.14	4.86		4.53	5.36	5.09	4.71	4.98			4.56	5.11	6.28	6.13	5.46
Zn66	16.37	16.09	18.58	17.52	16.61		16.39	18.25	17.61	17.05	17.31		43.41	44.08	43.12	44.7	43.42		43.71	43.46	44.6	41.99	41.98		27.37	23.99	24.43	23.36	23.41		23.24	22.53	22.75	22.45	22.7		47.93	47.13	48.2	48.2	45.56			48.33	48.41	46.9	48.89	48.54
Ga71	2.127	2.05	1.966	2.109	2.047		1.9	1.85	1.878	1.95	1.93		1.809	2.051	1.911	1.91	1.809		1.737	1.712	1.806	1.85	1.726		2.78	2.71	2.76	2.83	2.89		2.66	2.64	2.74	2.64	2.66		2.143	2.131	2.269	2.255	2.101			2.143	2.194	2.2	2.24	2.21
Ge72	1.106	1.114	1.113	1.22	1.13		1.012	1.023	1.1	1.16	1.12		1.19	1.2	1.22	1.29	1.21		1.18	1.16	1.21	1.2	1.18		1.33	1.25	1.36	1.35	1.38		1.22	1.2	1.28	1.14	1.24		1.26	1.27	1.22	1.28	1.21			1.26	1.28	1.22	1.22	1.19
Rb85	0.148	0.1073	0.1582	0.0788	0.0459		0.1587	0.1407	0.0592	0.0318	0.0106		0.0379	<0.0069	<0.0067	0.0411	0.0121		0.0205	<0.0075	0.0159	<0.0081	<0.0080		0.0271	0.0126	0.0217	0.0119	0.0148		<0.0067	<0.0059	0.0112	0.0169	0.0293		<0.0068	<0.0062	0.0058	<0.0059	0.0067			0.008	<0.0078	<0.0077	<0.0078	<0.0061
Sr88	1.94	0.774	0.966	0.763	0.244		0.965	0.709	0.337	0.1292	0.0315		0.544	0.0231	0.0211	0.194	0.1291		0.26	0.0362	0.0096	0.0328	0.0082		0.0944	0.0254	0.0798	0.0667	0.0692		0.0168	0.0399	0.0291	0.0301	0.139		<0.00217	<0.00220	0.0026	<0.00205	<0.00177			0.0128	0.0192	0.0114	0.0045	0.0025
Y89	1.343	1.204	1.04	1.298	1.223		1.181	1.038	1.014	1.193	1.109		0.251	0.239	0.224	0.213	0.225		0.282	0.283	0.264	0.286	0.279		1.296	1.178	1.199	1.203	1.229		1.17	1.155	1.215	1.134	1.213		0.248	0.25	0.255	0.246	0.236			0.229	0.249	0.242	0.246	0.248
Zr90	0.426	0.0546	0.0324	0.0331	0.0342		0.0751	0.034	0.0221	0.0237	0.025		0.1421	0.0781	0.0235	0.0212	0.0173		0.1352	0.0337	0.0196	0.0246	0.0206		0.0225	0.0251	0.0334	0.0211	0.0315		0.0313	0.0233	0.027	0.0272	0.0259		0.0403	0.0187	0.0265	0.0302	0.0231			0.0126	0.0181	0.0176	0.0183	0.0154
Nb93	0.0717	0.0271	0.0286	0.028	0.0271		0.0376	0.0221	0.025	0.0259	0.0248		0.0246	0.0173	0.0204	0.0166	0.0159		0.0239	0.0147	0.0195	0.0194	0.015		0.0344	0.0292	0.0314	0.0308	0.0266		0.0288	0.0275	0.0307	0.0304	0.0284		0.018	0.0202	0.0169	0.0194	0.0184			0.0181	0.0198	0.0187	0.0198	0.0156
Cs133	0.0104	0.00894	0.0109	0.00423	0.00199		0.00751	0.00641	0.00219	0.00101	<0.00079		0.0016	<0.00121	<0.00091	0.00119	<0.00075		<0.00111	<0.00115	<0.00099	<0.00140	<0.00110		0.00142	<0.00115	0.00274	0.00219	0.00111		<0.00089	<0.00093	<0.00101	<0.00071	<0.00088		<0.00099	<0.00085	<0.00073	<0.00088	<0.00082			<0.00127	<0.00104	<0.00108	<0.00126	<0.00073
Ba137	8.77	0.628	0.626	0.431	0.285		1.249	0.63	0.218	0.0952	0.0228		0.921	0.122	0.0653	0.171	0.0771		1.92	<0.046	0.0135	0.148	0.0333		0.1052	0.056	0.0464	0.0513	0.0122		0.007	0.0052	0.0157	0.026	0.0601		0.0037	0.0084	<0.0027	<0.0043	<0.0039			0.0071	<0.01	<0.0048	<0.0052	0.004
La139	0.0359	0.00388	<0.00061	0.0011	0.00164		0.00506	0.00157	0.00064	0.00049	<0.00056		0.0102	0.00168	<0.00065	<0.00049	<0.00051		0.0106	<0.00060	<0.00071	0.00197	0.00145		<0.00073	<0.00051	<0.00029	<0.00026	<0.00061		0.00104	0.00086	0.00076	0.00058	0.00119		<0.00084	<0.00048	<0.00023	<0.00037	<0.00047			<0.00069	<0.00060	<0.00088	<0.00063	<0.00055
Ce140	0.1147	0.00952	0.00447	0.00487	0.0013		0.0118	0.00154	0.00106	0.00136	0.00668		0.0214	0.00237	0.00111	0.00086	0.00074		0.0228	0.00222	<0.00052	<0.00097	<0.00061		<0.00055	<0.00063	0.00034	<0.00039	<0.00070		<0.00	<0.00052	<0.00045	<0.00033	0.00074		0.00012	<0.00041	0.00046	<0.00047	<0.00049			<0.00056	<0.00062	0.00153	0.00071	<0.00023
Pr141	0.0145	0.00055	<0.00051	0.00077	<0.00048		0.00195	0.00026	<0.00030	0.00077	0.00017		0.00262	<0.00059	<0.00027	0.00161	<0.00039		0.00417	<0.00063	<0.00038	<0.00078	<0.00071		0.00032	<0.00039	<0.00086	<0.00043	<0.00057		<0.00064	<0.00047	0.00031	<0.00039	<0.00046		<0.00069	<0.00053	<0.00049	<0.00034	<0.00028			<0.00058	<0.00073	0.00045	<0.00068	<0.00021
Nd146	0.0658	0.0176	0.0064	<0.0045	0.0034		0.014	0.006	<0.0030	<0.0031	0.0091		0.0148	<0.0045	<0.0042	<0.0037	<0.00170		0.0199	<0.0039	<0.0038	<0.0018	<0.0034		<0.00	<0.0030	<0.0038	<0.0034	<0.0032		<0.0028	0.0026	<0.0029	<0.00107	0.0023		<0.0030	<0.0033	0.0019	<0.0034	<0.00174			0.0041	<0.0028	<0.0047	<0.0036	<0.0037
Sm149	0.0206	<0.0048	0.0045	<0.0043	<0.0052		0.01	0.0066	<0.0036	0.0065	<0.0040		<0.0043	<0.0056	<0.0040	<0.0044	<0.0040		0.0053	<0.0041	0.0047	<0.0050	<0.0076		<0.0040	<0.0046	<0.0051	<0.0036	<0.0043		<0.0038	0.0104	<0.0039	0.0033	0.0049		<0.0053	<0.0031	<0.0032	<0.0046	<0.0024			<0.0085	<0.0055	0.0023	<0.0041	<0.0057
Eu151	0.0108	0.0077	0.00246	0.0056	0.00471		0.00494	0.0025	0.0032	0.00604	0.0048		<0.00121	0.00145	<0.00130	0.00087	<0.00144		0.0043	<0.00115	0.00157	<0.00140	0.00157		0.00173	<0.00	0.00264	<0.00153	<0.00120		0.00185	<0.00110	0.00123	0.00208	<0.00117		<0.00115	<0.00124	<0.00104	<0.00129	<0.00106			<0.00169	0.00087	<0.00129	<0.00	0.00089
Gd157	0.0482	0.0295	0.0317	0.0331	0.0236		0.037	0.026	0.0324	0.035	0.0233		0.0135	<0.0051	<0.0053	<0.0040	0.0049		0.0055	<0.0049	<0.0053	<0.0058	0.0057		0.0247	0.0164	0.0133	0.0214	0.0265		0.0103	0.0149	0.0149	0.0167	0.0144		<0.0073	<0.0040	<0.0047	0.0035	<0.0039			<0.0051	0.0043	<0.0062	<0.0060	<0.0042
Tb159	0.0152	0.0137	0.0103	0.0143	0.0136		0.0122	0.0102	0.00968	0.0143	0.0109		0.00198	<0.00140	0.00186	0.00109	0.0014		0.00463	0.00158	0.00105	<0.00107	0.00214		0.0079	0.009	0.0114	0.0094	0.0113		0.0084	0.0074	0.0101	0.00791	0.0126		0.00086	0.00119	<0.00067	0.00094	0.0012			0.00074	0.00151	0.00106	0.0014	0.00125
Dy161	0.184	0.14	0.1077	0.159	0.125		0.143	0.141	0.1147	0.122	0.121		0.027	0.0163	0.0183	0.0172	0.0217		0.0313	0.0134	0.0243	0.0249	0.0185		0.119	0.125	0.127	0.14	0.135		0.116	0.123	0.111	0.131	0.133		0.0255	0.0203	0.021	0.0157	0.0137			0.023	0.0169	0.0294	0.0207	0.0203
Ho165	0.0487	0.0461	0.0342	0.0431	0.042		0.0399	0.0338	0.0369	0.0465	0.0378		0.01	0.0079	0.0093	0.0091	0.008		0.0077	0.0075	0.0085	0.0076	0.0082		0.0428	0.038	0.0431	0.0461	0.0381		0.0402	0.0449	0.0424	0.0368	0.0441		0.0084	0.01	0.00723	0.00681	0.00611			0.0078	0.0067	0.0088	0.0077	0.0085
Er167	0.205	0.161	0.129	0.182	0.164		0.145	0.126	0.123	0.151	0.156		0.0403	0.0311	0.0272	0.0414	0.0323		0.0444	0.0319	0.034	0.0392	0.0429		0.191	0.18	0.168	0.176	0.176		0.175	0.173	0.169	0.1606	0.159		0.0359	0.0389	0.0486	0.0301	0.0367			0.0414	0.0312	0.0445	0.0417	0.044
Tm169	0.0305	0.0282	0.0238	0.0294	0.0277		0.0251	0.0225	0.025	0.0238	0.0258		0.0073	0.0068	0.0085	0.0062	0.0073		0.008	0.007	0.0082	0.0082	0.0102		0.0347	0.0278	0.034	0.0297	0.0364		0.0317	0.032	0.0379	0.0278	0.0305		0.0125	0.0086	0.0093	0.0103	0.0095			0.0081	0.0079	0.0109	0.0116	0.0076
Yb173	0.186	0.182	0.164	0.221	0.222		0.202	0.164	0.168	0.19	0.204		0.087	0.0552	0.0611	0.0671	0.0643		0.0641	0.066	0.075	0.063	0.09		0.264	0.262	0.262	0.257	0.256		0.244	0.234	0.211	0.225	0.24		0.099	0.088	0.093	0.109	0.095			0.096	0.087	0.081	0.113	0.097
Lu175	0.0328	0.0316	0.0246	0.0328	0.0317		0.0303	0.0285	0.0279	0.0308	0.0306		0.0159	0.0168	0.0107	0.0155	0.0128		0.0137	0.0161	0.0174	0.02	0.0147		0.0439	0.0487	0.0391	0.0395	0.047		0.0408	0.0392	0.0383	0.0382	0.039		0.0184	0.0214	0.0218	0.0217	0.0181			0.0186	0.0181	0.0198	0.0196	0.0222
Hf178	0.018	0.0051	<0.0035	<0.0044	0.0027		<0.0039	<0.0023	<0.0026	<0.0033	<0.0039		<0.0048	<0.0036	<0.0029	<0.0036	<0.0034		<0.0037	<0.0046	<0.0033	<0.0037	<0.0039		<0.0024	<0.0024	<0.0029	<0.0026	<0.0031		<0.0036	<0.00203	<0.0037	<0.0028	<0.0028		0.0045	<0.0028	0.0038	<0.00150	<0.0025			<0.0025	<0.0040	<0.0055	<0.0036	<0.0032
Ta181	0.00529	<0.00118	<0.00083	<0.00110	<0.00103		<0.00098	<0.00080	0.0007	<0.00085	0.001		<0.00165	<0.00124	<0.00102	<0.00098	<0.00145		0.00141	<0.00118	<0.00102	<0.00111	0.00084		<0.00133	<0.00120	<0.00105	<0.00095	<0.00130		<0.00071	<0.00078	<0.00109	<0.00081	<0.00080		<0.00093	<0.00100	<0.00119	0.00076	<0.00107			<0.00175	<0.00	0.00052	<0.00144	<0.00070
Pb208	0.0335	0.0106	0.0193	0.0346	0.0114		0.0109	0.0172	0.0218	0.0072	0.0032		0.0171	<0.0054	0.0035	0.022	0.009		<0.0035	<0.0038	0.0044	<0.0043	<0.0053		<0.0039	<0.0035	0.0047	<0.0033	0.0048		<0.0043	0.0038	<0.0033	<0.0032	0.006		<0.0035	0.0031	<0.0031	0.0028	<0.0036			0.0047	0.0049	<0.0033	<0.0038	<0.0025
Th232	0.0065	<0.00208	<0.00171	<0.00236	<0.00229		<0.0022	<0.00212	<0.00116	<0.00163	<0.00184		<0.0023	0.002	<0.00210	<0.00202	<0.00210		<0.0018	<0.0026	<0.0022	<0.0021	<0.0022		<0.00248	<0.0028	<0.00270	<0.00224	<0.00193		<0.00244	0.00198	<0.0028	<0.00146	<0.00169		<0.00209	<0.00229	<0.00171	<0.00190	<0.00190			<0.0026	<0.0033	<0.0026	<0.00201	<0.00212
Table 2
Title:
16ºN Trace Element Concentrations
