# Supplementary material for: Recycled arc mantle recovered from the Mid-Atlantic Ridge
Source: Nat Commun. 2020 Aug 4;11:3887. doi: 10.1038/s41467-020-17604-8 (PMC7403410; doi:10.1038/s41467-020-17604-8)
Supplement: Supplementary file 6 — Supplementary Data 3 [file 41467_2020_17604_MOESM6_ESM.xlsx]

## Sheet: Sheet1
Element	BHVO-2#01	BHVO-2#02	BHVO-2#03	BHVO-2#04	BHVO-2#05	BHVO-2#06	BHVO-2#02	BHVO-2#03	BHVO-2#04	BHVO-2#05	BHVO-2#06	Mean	RSD (%)			BIR-1#01	BIR-1#02	BIR-1#03	BIR-1#04	BIR-1#05	BIR-1#06	BIR-1#02	BIR-1#03	BIR-1#04	BIR-1#05	BIR-1#06	Mean	RSD (%)	ref*	Mean/ref
Li7	4.36	4.47	4.4	4.31	4.45	4.42	4.45	4.42	4.28	4.38	4.49	4.40273	1.49318			3.03	2.86	2.92	2.88	3.06	2.97	2.95	3.05	3.07	3.11	2.89	2.98091	2.92244	3.2	0.931534
Be9	1.32	1.39	1.22	1.25	1.32	1.34	1.23	1.44	1.32	1.17	1.34	1.30364	6.07183			0.086	0.123	0.074	0.092	0.103	0.099	0.156	0.116	0.057	0.117	0.138	0.105545	26.983	0.12	0.879545
Mg25	42707.3	43176.5	43359.1	42293.5	43899.3	42783.1	43413.8	43369.4	41837.4	42812.9	43792.8	43040.5	1.45198			59105	56727.4	57999.9	57966.2	58234.6	58159.4	54689.4	58469.6	56609.7	57510.8	57125.4	57508.9	2.08567
Mg26	7.13	7.13	7.13	7.13	7.13	7.13	7.13	7.13	7.13	7.13	7.13	7.13	1.30649e-14			9.4	9.4	9.4	9.4	9.4	9.4	9.4	9.4	9.4	9.4	9.4	9.4	1.98198e-14
Ca43	81083.7	82809.4	80718.5	80481.1	82903.9	81447.8	81033.7	82689.6	80901.3	81089.4	81739.8	81536.2	1.07714			96046.4	92981.7	94522.6	94592.4	96686.4	95747.4	93185.5	96984.9	93531.6	95941.9	90088	94573.5	2.15061
Sc45	33.23	33.19	33.06	32.05	33.51	33.23	33.24	32.72	32.7	33.56	32.93	33.0382	1.29714			42.5	41.67	42.76	43.68	44.31	43.69	42.5	42.56	41.88	42.35	40.6	42.5909	2.43672
Ti49	16246.1	16439.5	16284.3	16113.2	16454.8	16318.2	16398.9	16323.5	16049.1	16393.2	16398.2	16310.8	0.804348			5800.77	5632.7	5787.49	5800.95	5924.71	5810.63	5782.94	5813.49	5667.7	5708.86	5512.86	5749.37	1.93956	5600	1.02667
V51	312.87	307.44	305.82	303.12	312.58	308.93	309.43	306	308.01	307.65	308.78	308.239	0.920961			324.8	309.79	318.98	309.9	316.97	315.28	318.35	322.73	314.82	319.32	312.48	316.675	1.5281	319	0.99271
Cr53	291.36	297.71	291.38	289.73	293.87	294.73	293.93	292.7	293.11	288.7	295.72	292.995	0.895203			401.29	388.74	402.54	402.03	404.19	394.82	404.02	409.22	399.22	397.58	384.15	398.891	1.82291	391	1.02018
Mn55	1306.76	1318.83	1327.61	1306.92	1329.83	1311.03	1322.12	1330.24	1291.93	1307.98	1334.55	1317.07	1.00209			1368.93	1344.25	1372.06	1326.73	1339.69	1308.95	1358.89	1387.89	1364.75	1355.05	1332.3	1350.86	1.70001	1363.12	0.991008
Co59	44.63	43.74	43.84	43.7	44.04	44.21	44.24	43.79	43.77	44.12	44.13	44.0191	0.645627			52.87	51.5	52.33	51.56	52.62	52.67	52.6	52.99	52.23	52.01	51.32	52.2455	1.10543	52	1.00472
Ni60	115.33	116.75	116.62	114.73	116.19	116.37	116.19	116.77	114.96	115.08	117.02	116.001	0.709781			170.96	166.51	170.18	166.8	168.48	165.96	169.22	174.07	167.49	168.93	164.37	168.452	1.59242	166	1.01477
Cu65	128.56	126.37	126.33	127.39	125.21	128.07	128.55	129.15	121.02	128.41	129.54	127.145	1.90672			121.9	118.71	121.33	120.92	124.52	120.93	121.67	126.48	124.6	125.53	123	122.69	1.91336	119	1.03101
Zn66	98.88	102.95	102.17	105.6	101.45	100.35	105.39	99.94	99.45	99.16	106.19	101.957	2.6769			70.76	70.51	73.63	69.04	74.65	68.71	72.75	75.34	74.79	76.76	69.59	72.4118	3.88461	72	1.00572
Ga71	21.98	21.95	22.21	21.81	21.98	22.05	22.06	22.22	21.66	21.82	22.27	22.0009	0.861074			15.83	15.31	16.33	16	15.96	15.57	15.92	16.02	15.39	15.82	15.51	15.7873	1.95646	15.3	1.03185
Ge72	1.57	1.53	1.65	1.7	1.64	1.51	1.56	1.72	1.54	1.53	1.66	1.60091	4.67821			1.46	1.42	1.64	1.43	1.28	1.26	1.33	1.6	1.43	1.4	1.38	1.42091	8.26421	1.4	1.01494
Rb85	8.98	9.38	9.17	9.33	9.12	9.18	9.35	9.19	8.94	9.19	9.38	9.20091	1.64143			0.231	0.219	0.191	0.192	0.259	0.198	0.21	0.251	0.28	0.269	0.193	0.226636	14.673	0.2	1.13318
Sr88	388.44	405.24	393.27	397.8	393.98	396.82	397.93	396.66	389.81	400.84	396.86	396.15	1.1957			110.74	106.76	108.18	110.22	112.37	110.06	108.13	111.76	109.16	110.75	103.93	109.278	2.22281	109	1.00255
Y89	25.77	26.48	26.06	25.46	25.99	26.28	26.37	25.89	25.25	26.63	26.14	26.0291	1.61892			14.31	13.6	14.31	14.67	15.39	14.99	14.37	14.28	14.17	14.28	13.5	14.3518	3.76798	15.6	0.919988
Zr90	167.03	174.64	170.24	166.67	169.83	171.76	170.16	171.36	166.12	175.54	168.83	170.198	1.79354			13.54	12.87	13.42	13.69	14.39	13.65	13.34	14	14.14	13.87	12.65	13.5964	3.82035	14	0.971169
Nb93	17.96	18.9	18.07	18.21	18.29	18.42	18.16	18.55	18.15	18.56	18.17	18.3127	1.48388			0.571	0.519	0.54	0.521	0.543	0.526	0.526	0.545	0.528	0.531	0.505	0.532273	3.24439	0.55	0.967769
Cs133	0.0975	0.1036	0.1011	0.0963	0.1002	0.1016	0.1028	0.0984	0.096	0.1031	0.1012	0.100164	2.71338			0.0087	0.00545	0.00318	0.0043	0.0057	0.0059	0.0063	0.0071	0.00538	0.0058	0.00545	0.00575091	24.5168	0.007	0.821558
Ba137	128.33	133.78	131.78	130.47	128.14	132.63	131.31	131.71	128.55	133.81	130.67	131.016	1.54903			10.28	7.91	6.64	6.49	7.15	6.51	6.73	7.02	7.06	7.24	5.96	7.18091	15.9357	7.14	1.00573
La139	15.06	15.73	14.95	14.98	15.09	15.46	15.34	15.1	14.93	15.59	15.17	15.2182	1.7911			0.616	0.645	0.549	0.58	0.624	0.598	0.638	0.591	0.619	0.609	0.547	0.601455	5.41691	0.615	0.977975
Ce140	36.4	39.45	37.15	37.43	37.07	38.11	37.63	37.5	37.58	37.87	37.48	37.6064	2.01341			1.93	1.818	1.78	1.84	1.97	1.93	1.974	2.04	1.981	1.981	1.75	1.90855	5.007	1.92	0.994034
Pr141	5.32	5.53	5.23	5.29	5.33	5.43	5.38	5.35	5.25	5.46	5.35	5.35636	1.67666			0.366	0.356	0.357	0.38	0.397	0.356	0.363	0.4	0.39	0.363	0.346	0.370364	4.96291	0.37	1.00098
Nd146	24.35	25.37	23.99	24.18	24.27	24.96	24.72	24.14	24.38	25.01	24.37	24.5218	1.76374			2.36	2.28	2.2	2.29	2.4	2.33	2.44	2.4	2.261	2.37	2.18	2.31918	3.64279	2.38	0.974446
Sm149	6.01	6.29	6.04	5.98	6.2	6.12	6.04	6.18	6.1	6.14	6.05	6.10455	1.5233			1.045	1.027	1.044	1.005	1.162	1.097	1.059	1.172	1.047	1.093	1.021	1.07018	5.16487	1.12	0.955519
Eu151	2.062	2.109	2.063	2.027	2.07	2.1	2.059	2.055	2.09	2.14	2.02	2.07227	1.70421			0.524	0.511	0.521	0.527	0.536	0.553	0.511	0.567	0.535	0.543	0.487	0.528636	4.14638	0.53	0.997427
Gd157	6.16	6.32	6.07	6.04	6.16	6.25	6.17	6.15	6.13	6.22	6.15	6.16545	1.26337			1.643	1.575	1.591	1.81	1.82	1.76	1.774	1.823	1.71	1.701	1.618	1.71136	5.44602	1.87	0.915168
Tb159	0.919	0.944	0.913	0.892	0.919	0.938	0.929	0.912	0.903	0.953	0.914	0.921455	1.96267			0.335	0.319	0.336	0.336	0.383	0.336	0.345	0.354	0.339	0.333	0.314	0.339091	5.35797	0.36	0.941919
Dy161	5.21	5.52	5.22	5.11	5.24	5.42	5.18	5.4	5.22	5.59	5.11	5.29273	3.0897			2.31	2.2	2.32	2.45	2.51	2.56	2.4	2.55	2.46	2.42	2.18	2.39636	5.43218	2.51	0.954727
Ho165	0.961	1.011	0.994	0.942	0.97	1.002	0.975	0.989	0.967	1.013	0.966	0.980909	2.30157			0.527	0.499	0.51	0.536	0.568	0.544	0.519	0.562	0.518	0.533	0.478	0.526727	4.99789	0.56	0.940584
Er167	2.48	2.7	2.55	2.46	2.59	2.6	2.543	2.555	2.601	2.56	2.54	2.56173	2.49838			1.62	1.452	1.52	1.61	1.66	1.69	1.629	1.671	1.628	1.553	1.449	1.58927	5.29869	1.66	0.957393
Tm169	0.342	0.35	0.331	0.334	0.342	0.345	0.335	0.349	0.332	0.357	0.333	0.340909	2.53849			0.247	0.224	0.235	0.239	0.251	0.224	0.26	0.252	0.237	0.248	0.225	0.240182	5.18292	0.25	0.960727
Yb173	1.98	2.12	1.98	1.92	2.04	2.05	2.05	1.99	1.93	2.12	2	2.01636	3.31409			1.57	1.508	1.58	1.7	1.73	1.57	1.72	1.64	1.65	1.67	1.42	1.61436	5.91214	1.65	0.978402
Lu175	0.279	0.293	0.265	0.278	0.281	0.283	0.275	0.279	0.282	0.298	0.267	0.28	3.44786			0.24	0.219	0.223	0.239	0.244	0.232	0.242	0.252	0.235	0.233	0.215	0.234	4.8008	0.25	0.936
Hf178	4.27	4.52	4.28	4.17	4.25	4.46	4.35	4.25	4.31	4.46	4.26	4.32545	2.53121			0.551	0.509	0.468	0.497	0.532	0.542	0.489	0.519	0.563	0.54	0.515	0.520455	5.49423	0.582	0.894252
Ta181	1.178	1.173	1.137	1.096	1.13	1.2	1.143	1.115	1.199	1.19	1.11	1.15191	3.2636			0.0399	0.0327	0.0354	0.0371	0.0363	0.0318	0.0335	0.0422	0.0377	0.0392	0.0333	0.0362818	9.12616	0.0357	1.0163
Pb208	1.69	1.8	1.63	1.67	1.66	1.76	1.741	1.651	1.683	1.72	1.71	1.70136	2.99417			2.96	2.84	3.15	3.06	3.38	3.21	3.16	3.36	3.33	3.34	2.85	3.14909	6.347	3.1	1.01584
Th232	1.205	1.279	1.212	1.165	1.21	1.26	1.22	1.201	1.239	1.241	1.201	1.22118	2.58999			0.026	0.0227	0.0352	0.0333	0.0309	0.0261	0.0358	0.0301	0.0368	0.0311	0.0242	0.0302	16.1384	0.032	0.94375
Table S1
Title:
Reference Material Analyses
