# Supplementary material for: Recycled arc mantle recovered from the Mid-Atlantic Ridge
Source: Nat Commun. 2020 Aug 4;11:3887. doi: 10.1038/s41467-020-17604-8 (PMC7403410; doi:10.1038/s41467-020-17604-8)
Supplement: Supplementary file 7 — Supplementary Data 4 [file 41467_2020_17604_MOESM7_ESM.xlsx]

## Sheet: Sheet1
									Mode					Olivine (wt%)							Orthopyroxene (wt%)									Clinopyroxene (wt%)									Clinopyroxene REE, µg/g								Spinel (wt%)
Sample	Lat	Long	Depth	FSR mm/yr	Ridge	Location	Lithology	Type	OL	OPX	CPX	SP	Plag	SiO2	FeO	MnO	MgO	CaO	NiO	Fo	SiO2	TiO2	Al2O3	Cr2O3	FeO	MnO	MgO	CaO	Na2O	SiO2	TiO2	Al2O3	Cr2O3	FeO	MnO	MgO	CaO	Na2O	La	Ce	Nd	Sm	Eu	Dy	Er	Yb	SiO2	TiO2	Al2O3
ABP12	14.911	44.438	3333		MAR	15°20'FZ	Harzburgite														55.21	0.06	3.56	0.82	5.63	0.13	32.85	1.94	0.02																		0.08	0.1	33.25
ABP12	14.911	44.438	3333		MAR	15°20'FZ	Peridotite																																								0.06	0.01	31.26
ABP12	14.911	44.438	3333		MAR	15°20'FZ	Peridotite														54.51	0.02	2.99	0.86	5.75	0.12	32.93	1.52	0.05	51.53	0.08	3.17	1.06	2.14	0.08	17.27	23.54	0.13									0.05	0.05	29.88
ABP12	14.911	44.438	3333		MAR	15°20'FZ	Peridotite																																								0.05	0.03	32.57
ABP16	15.6167	46.6833	3390		MAR	15°20'FZ	Harzburgite																																									0.11	29.63
ABP16	15.6167	46.6833	3390		MAR	15°20'FZ	Harzburgite																																								0.09	0.11	29.07
ABP16	15.6167	46.6833	3390		MAR	15°20'FZ	Harzburgite							41.71	8.49	0.1	49.87	0.11	0.36	91.2796	55.69	0.06	3.26	0.99	5.58	0.12	32.12	1.4	0.04	52.55	0.15	3.61	1.48	2.25	0.09	16.7	22.1	0.61										0.22	27.46
ABP16	15.6167	46.6833	3390		MAR	15°20'FZ	Harzburgite																																									0.12	29.17
ABP16	15.6167	46.6833	3390		MAR	15°20'FZ	Harzburgite																																									0.08	30.19
ABP16	15.6167	46.6833	3390		MAR	15°20'FZ	Harzburgite																																									0.05	31.29
ABP16	15.6167	46.6833	3390		MAR	15°20'FZ	Harzburgite							41.39	8.64	0.11	49.88	0.11	0.38	91.1408																												0.09	30.94
ABP16	15.6167	46.6833	3390		MAR	15°20'FZ	Harzburgite							41.59	8.5	0.12	49.57	0.08	0.36	91.222																												0.06	32.94
ABP16	15.6167	46.6833	3390		MAR	15°20'FZ	Harzburgite														56.49	0.07	3.35	1	5.72	0.11	32.25	1.66	0.04																			0.12	29.38
ABP16	15.6167	46.6833	3390		MAR	15°20'FZ	Harzburgite																																									0.09	29.24
ABP16	15.6167	46.6833	3390		MAR	15°20'FZ	Harzburgite							41.75	8.25	0.13	49.51	0.08	0.33	91.4487																												0.03	27.01
ABP16	15.6167	46.6833	3390		MAR	15°20'FZ	Harzburgite																																									0.09	29.99
ABP16	15.6167	46.6833	3390		MAR	15°20'FZ	Harzburgite																																									0.1	30.23
ABP16	15.6167	46.6833	3390		MAR	15°20'FZ	Harzburgite																																									0.11	29.13
ABP16	15.6167	46.6833	3390		MAR	15°20'FZ	Harzburgite																																									0.07	26.27
ABP16	15.6167	46.6833	3390		MAR	15°20'FZ	Harzburgite																																									0.1	29.56
ABP16	15.6167	46.6833	3390		MAR	15°20'FZ	Harzburgite																																									0.19	26.18
ABP16	15.6167	46.6833	3390		MAR	15°20'FZ	Harzburgite																																									0.15	27.07
ABP16	15.6167	46.6833	3390		MAR	15°20'FZ	Harzburgite																																									0.06	32.9
ABP16	15.6167	46.6833	3390		MAR	15°20'FZ	Harzburgite																																								0.06	0.03	37.92
ABP16	15.6167	46.6833	3390		MAR	15°20'FZ	Harzburgite																																								0.04	0.07	33.52
ABP16	15.6167	46.6833	3390		MAR	15°20'FZ	Harzburgite														56.07	0.05	3.35	0.98	5.62	0.11	31.81	1.81	0.08																			0.11	28.73
ABP16	15.6167	46.6833	3390		MAR	15°20'FZ	Harzburgite																																								0.07	0.07	32.44
ABP16	15.6167	46.6833	3390		MAR	15°20'FZ	Harzburgite							41.83	8.47	0.13	50.31	0.06	0.34	91.3679	56.04	0.02	2.81	0.91	5.61	0.13	31.86	2.9	0.02																			0.06	26.99
ABP16	14.808	45.089	3400		MAR	15°20'FZ	Harzburgite							41.57	8.88	0.12	50.23	0.08	0.19	90.9747	56.65	0.03	2.06	0.74	5.45	0.1	33.24	1.72	0.02										0.222	0.5833	0.4523	0.5621	0.1459	0.5158	0.3097	0.4703
ABP16	15.0833	44.9333	3068		MAR	15°20'FZ	Harzburgite							40.8567	8.86945	0.101545	50.8329	0.101545	0.339818	91.0818
ABP16	15.0833	44.9333	3068		MAR	15°20'FZ	Harzburgite																																0.2251	0.14	0.2074	0.2109	0.0736	0.2174	0.1975	0.2256
ABP16	15.0833	44.9333	3068		MAR	15°20'FZ	Harzburgite																																0.1035	0.0736	0.1957	0.1738	0.0374	0.1328	0.1133	0.155
ABP16	15.0833	44.9333	3068		MAR	15°20'FZ	Harzburgite																																0.0215	0.1518	0.2259	0.2799	0.0661	0.4156	0.2123	0.2187
ABP16	15.0833	44.9333	3068		MAR	15°20'FZ	Harzburgite																																0.4995	1.013	0.5833	0.4418	0.0654	0.5845	0.2471	0.4713
ABP16	15.0833	44.9333	3068		MAR	15°20'FZ	Harzburgite																																0.3148	0.3139	0.1661	0.1378	0.063	0.1409	0.1482	0.2051
ABP16	15.0833	44.9333	3068		MAR	15°20'FZ	Harzburgite							41.49	8.56	0.11	49.07	0.11	0.35	91.0836	56.88	0.04	1.57	0.63	5.63	0.16	33.27	0.98	0.11	54.16	0.07	1.97	1.13	2.22	0.07	17.31	22.1	0.64									0.11	0.12	19.21
ABP16	15.082	45.058	2707		MAR	15°20'FZ	Spinel Harzburgite		86.5132	12.7467	0	0.740132	0
ABP16	15.082	45.058	2707		MAR	15°20'FZ	Harzburgite																																								0.05	0.08	19.37
ABP16	15.1333	45.0833	2965		MAR	15°20'FZ	Spinel Harzburgite		86.3285	12.1238	0	1.54772	0
ABP16	15.1333	45.0833	2965		MAR	15°20'FZ	Spinel Harzburgite		85.1615	14.0496	0	0.788881	0
ABP16	15.063	45.11	2660		MAR	15°20'FZ	Harzburgite																																								0.07	0.13	20.43
ABP16	15.099	44.972	2734		MAR	15°20'FZ	Spinel Harzburgite		87.5226	12.1519	0.0361664	0.289331	0	40.7873	8.31833	0.148333	50.735	0.0693333	0.299333	91.5745																			0.0597	0.2539	0.4849	0.2059	0.1577	0.5189	0.3231	0.3378	0	0.1166	21.8482
ABP16	15.099	44.972	2734		MAR	15°20'FZ	Spinel Harzburgite																																0.0381	0.0821	0.1039	0.0526	0.0252	0.2554	0.2087	0.2334
ABP16	15.099	44.972	2734		MAR	15°20'FZ	Spinel Harzburgite		88.5493	10.6038	0	0.846834	0
ABP16	15.099	44.972	2734		MAR	15°20'FZ	Harzburgite							41.85	8	0.12	49.48	0.08	0.35	91.6817	56.4	0.06	2.19	0.72	5.48	0.14	31.41	1.42	0.07	53.81	0.08	2.43	1.29	1.72	0.13	16.49	22.27	0.75									0.12	0.1	22.36
ABP16	15.099	44.972	2734		MAR	15°20'FZ	Spinel Harzburgite		75.1048	24.3614	0	0.53374	0
ABP16	15.099	44.972	2734		MAR	15°20'FZ	Spinel Harzburgite		87.31	11.983	0	0.706964	0																										0.3627	0.3706	0.4296	0.3063	0.1108	0.3499	0.2352	0.3048
ABP16	15.099	44.972	2734		MAR	15°20'FZ	Spinel Harzburgite		79.8564	19.6523	0.0377929	0.453515	0								56.62	0.05	2.75	0.78	5.36	0.14	32.09	1.31	0.04
ABP16	15.099	44.972	2734		MAR	15°20'FZ	Harzburgite							41.89	7.83	0.13	49.6	0.09	0.39	91.8621										53.28	0.1	3.18	1.16	2.48	0.09	17.02	21.3	0.32
ABP16	15.099	44.972	2734		MAR	15°20'FZ	Spinel Harzburgite		90.9233	8.92092	0	0.155824	0
ABP16	15.099	44.972	2734		MAR	15°20'FZ	Spinel Harzburgite																																0.0229	0.0491	0.0546	0.0278	0.0322	0.3069	0.2481	0.2304
ABP16	15.099	44.972	2734		MAR	15°20'FZ	Spinel Harzburgite																																0.0455	0.2275	0.2609	0.2059	0.0582	0.4003	0.2311	0.2482
ABP16	15.099	44.972	2734		MAR	15°20'FZ	Spinel Harzburgite		79.0089	20.8976	0	0.0935016	0
ABP16	15.099	44.972	2734		MAR	15°20'FZ	Harzburgite							41.46	8.42	0.12	49.45	0.07	0.34	91.2782	56.25	0.05	1.64	0.45	5.88	0.13	34.3	0.96	0.04	53.92	0.07	1.85	0.89	2.1	0.08	17.73	22.81	0.46									0.12	0.08	21.88
ABP16	15.099	44.972	2734		MAR	15°20'FZ	Harzburgite																																									0.03	15.68
ABP16	15.099	44.972	2734		MAR	15°20'FZ	Spinel Harzburgite		85.5537	13.8218	0	0.62448	0
ABP16	15.099	44.972	2734		MAR	15°20'FZ	Spinel Harzburgite		89.2247	9.63644	0.131406	1.00745	0	40.3585	8.54825	0.1505	51.402	0.09875	0.27625	91.4602																			0.0167	0.0187	0.0617	0.0563	0.0501	0.0934	0.1165	0.0899	0.0118	0.0376	18.7158
ABP16	15.099	44.972	2734		MAR	15°20'FZ	Harzburgite																																								0.03	0.07	23.41
ABP16	15.099	44.972	2734		MAR	15°20'FZ	Spinel Harzburgite		79.8158	19.4935	0	0.690714	0
ABP16	15.099	44.972	2734		MAR	15°20'FZ	Spinel Harzburgite		74.7219	24.5876	0.0383583	0.613732	0.0383583
ANT9	15.2388	44.7108	4200		MAR	15°20'FZ	Peridotite																																									0.04	35.35
ANT9	15.3333				MAR	15°20'FZ	Peridotite																							55.61	0.05	3.53	0.91	5.62	0.13	32.95	2.12	0.03
ANT9	15.1415	44.9093	4600		MAR	15°20'FZ	Harzburgite							40.7426	8.9614	0.1482	50.0346	0.0642	0.4026	90.8702	55.2348	0	2.1685	0.7993	5.4008	0.1316	32.6227	2.2227	0.0179	56.57	0.02	2.38	0.88	5.52	0.13	33.33	2.32	0.02	0.0439	0.0151	0.059	0.0797	0.0412	0.0641	0.1446	0.1549	0.05125	0.0249167	25.9493
ANT9	15.1415	44.9093	4600		MAR	15°20'FZ	Harzburgite							40.7426	8.9614	0.1482	50.0346	0.0642	0.4026	90.8702	55.2348	0	2.1685	0.7993	5.4008	0.1316	32.6227	2.2227	0.0179	56.57	0.02	2.38	0.88	5.52	0.13	33.33	2.32	0.02	0.0477	0.0613	0.1912	0.1279	0.0278	0.0909	0.1595	0.223	0.05125	0.0249167	25.9493
ANT9	15.1415	44.9093	4600		MAR	15°20'FZ	Harzburgite							40.6138	8.9806	0.1674	49.8912	0.0964	0.4132	90.8284										57.07	0.04	1.93	0.89	5.39	0.14	34.44	1.26	0.04	0.1679	0.0557	0.0949	0.0635	0.1191	0.0895	0.1247	0.1953	0.0739667	0.0577167	26.2597
ANT9	15.0583	44.975	3400		MAR	15°20'FZ	Peridotite																																									0.18	27.61
ANT9	15.3333				MAR	15°20'FZ	Peridotite																																									0.01	25.9933
ANT9	15.3333				MAR	15°20'FZ	Harzburgite							40.6181	9.02629	0.129571	49.8883	0.0864286	0.383857	90.786																			0.0616	0.1046	0.0982	0.0979	0.0119	0.1102	0.1505	0.2085	0.124	0.110875	24.7596
ANT9	15.3333				MAR	15°20'FZ	Peridotite							41.25	8.49	0.1	50.76	0.06	0.34	91.4139																												0.09	21.75
ANT9	14.7045	44.8975	2200		MAR	15°20'FZ	Peridotite																							56.34	0.04	2.52	0.91	5.41	0.12	33.33	2.19	0.03
ANT9	15.7343	44.7127	3800		MAR	15°20'FZ	Peridotite																																									0.06	29.4
ANT9	15.1003	44.9645	3200		MAR	15°20'FZ	Harzburgite							41.0584	8.4212	0.1528	49.913	0.0402	0.3722	91.353										57.24	0.04	1.58	0.74	5.4	0.14	34.03	1.98	0.12	0.1281	0.03335	0.11785	0.0849	0.05485	0.3399	0.23665	0.30435	0.0913333	0.118833	22.9272
ANT9	15.3333				MAR	15°20'FZ	Peridotite							40.845	8.63833	0.0983333	50.815	0.13	0.331667	91.2911										56.63	0.05	2	0.78	5.32	0.15	34.14	1.66	0.06										0.15	19.35
ANT9	15.8587	46.8465	2650		MAR	15°20'FZ	Peridotite																																									0.06	25.34
ANT9	15.3333				MAR	15°20'FZ	Peridotite																																									0.02	28.36
ANT9	15.3333				MAR	15°20'FZ	Peridotite																							55.97	0.03	2.16	0.83	5.34	0.12	34.37	1.2	0.04
MM81	15.3333				MAR	Rift V Wall	Harzburgite A														55.8611	0.0133	2.6521	0.7979	5.2538	0.0848	33.206	2.1036	0.0458																		0.008	0.0696667	27.4852
MM81	15.3333				MAR	Rift V Wall	Harzburgite B														55.9307	0.0286	2.5296	0.7832	5.5212	0.1308	32.9576	1.9125	0.0467
STR3	15.3333				MAR	15°20'FZ	Harzburgite														55.2037	0.0445	3.0395	0.73045	5.82765	0.1288	32.6073	1.54865	0.00635																		0.1118	0.0787	34.3063
STR3	15.3333				MAR	15°20'FZ	Harzburgite							40.3598	8.6682	0.1012	50.6076	0.0278	0.383	91.2325	55.4447	0.0096	2.7105	0.75405	5.60055	0.12735	33.0631	1.66245	0.002																		0.123875	0.042875	28.2099
STR3	15.3333				MAR	15°20'FZ	Harzburgite														56.2849	0.0092	2.3471	0.8069	5.696	0.1059	33.233	2.2753	0										0.4081	0.171	0.3482	0.0989	0.0183	0.1198	0.228	0.3301	0.132071	0.0675357	25.89
STR3	15.3333				MAR	15°20'FZ	Harzburgite														56.2849	0.0092	2.3471	0.8069	5.696	0.1059	33.233	2.2753	0										0.1818	0.2206	0.2755	0.6744	0.1372	0.1286	0.2114	0.3428	0.132071	0.0675357	25.89
STR3	15.3333				MAR	15°20'FZ	Harzburgite							41.9526	8.6242	0.102	48.2814	0.0558	0.3592	90.8687	56.8984	0.018	2.1985	0.8293	5.443	0.1072	34.1185	1.6188	0.0326										0.0223	0.0254	0.0346	0.0604		0.1544	0.1921	0.1756	0.134167	0.0746667	26.1125
STR3	15.3333				MAR	15°20'FZ	Harzburgite							40.611	8.4766	0.1022	50.4414	0.11	0.399	91.3849	55.9192	0.0177	2.7254	1.0394	5.2576	0.1196	33.3345	1.9404	0.0182										0.0215	0.0133	0.0626	0.1094	0.0116	0.0993	0.1295	0.1658
SeDr8-7-9	14.7517	44.9683	2752		MAR	S. of 15º20'FZ	Harzburgite							40.62	10.49	0.15	49.08	0.06	0.39	89.2																											0.06	0.21	26.66
41K3863-11	14.7533	44.979	3020		MAR	S. of 15º20'FZ	Harzburgite																																								0.12	0.066	25.85
41K3869-4-1	14.7533	44.979	3020		MAR	S. of 15º20'FZ	Harzburgite																																								0.08	0.033	25.48
SeDr5-1-1	12.975	44.8633	3975		MAR	S. of 15º20'FZ	Harzburgite																																								0.15	0.05	35.06
SeDr5-2-12	12.975	44.8633	3975		MAR	S. of 15º20'FZ	Harzburgite							42.01	8.39	0.14	49.39	0.04	0.36	91.2																											0.08	0.02	38.91
22L1040	12.9737	44.8603	4150		MAR	S. of 15º20'FZ	Harzburgite																																								0.07	0.053	32.38
22L1086-1	12.972	44.8633	4110		MAR	S. of 15º20'FZ	Harzburgite																																								0.08	0.26	22.28
26L1419-19	12.9787	44.8985	3491		MAR	S. of 15º20'FZ	Harzburgite							41.41	8.97	0.18	50.09	0.07	0.38	90.7																											0.09	0.1	34.29
26L1454-13	12.9938	44.9078	3290.5		MAR	S. of 15º20'FZ	Harzburgite							41.08	8.7	0.16	50.5	0.11	0.39	91																											0.08	0.03	33.6
26L1454-14	12.9938	44.9078	3290.5		MAR	S. of 15º20'FZ	Harzburgite							40.07	8.58	0.14	49.73	0.08	0.32	91																											0.1	0.03	33.68
34L64 1	19.7136	45.848	3133		MAR	19ºN	Harzburgite																																								0.06	0.12	36.59
34L64 2	19.7136	45.848	3133		MAR	19ºN	Harzburgite
34L64 3	19.7136	45.848	3133		MAR	19ºN	Harzburgite
34L64 4	19.7136	45.848	3133		MAR	19ºN	Lherzolite																																								0.05	0.05	34.56
34L67 1	19.7319	45.8578	3108.5		MAR	19ºN	Harzburgite							39.94	10.08	0.2	49.19	0.08	0.42	89.7																											0.07	0.08	39.19
34L67 3	19.7319	45.8578	3108.5		MAR	19ºN	Harzburgite							39.27	9.84	0.17	49.99	0.04	0.46	90.1																											0.5	0.02	39.21
34L67 4	19.7319	45.8578	3108.5		MAR	19ºN	Harzburgite							39.67	9.68	0.13	49.62	0.03	0.46	90.1																											0.24	0.01	40.83
34L68 4	19.7345	45.8504	3036.5		MAR	19ºN	Harzburgite																																								0.09	0.04	37.08
34L68 5	19.7345	45.8504	3036.5		MAR	19ºN	Harzburgite																																								0.08	0.07	38.14
34L125 1	19.9217	46.0579	2716		MAR	19ºN	Harzburgite
34L125 2	19.9217	46.0579	2716		MAR	19ºN	Harzburgite
34L125 3	19.9217	46.0579	2716		MAR	19ºN	Harzburgite																																								0.05	0.16	29.51
34L127 3	19.9576	46.0523	2368		MAR	19ºN	Harzburgite
34L127 4	19.9576	46.0523	2368		MAR	19ºN	Harzburgite
34L136 1	19.9261	46.0357	2650		MAR	19ºN	Harzburgite
34L137 1	19.9871	46.0663	2547		MAR	19ºN	Harzburgite
D01-1	13.8198	44.9432	2932		MAR	13ºN	Harzburgite																																								0.00639303	0.0528109	29.1294
D01-16	13.8198	44.9432	2932		MAR	13ºN	Harzburgite																																								0.0165997	0.0234591	30.2675
D01-4	13.8198	44.9432	2932		MAR	13ºN	Harzburgite																																								0.0214993	0.100539	29.0563
D01-6	13.8198	44.9432	2932		MAR	13ºN	Harzburgite																																								0	0.0136318	24.942
D01-7	13.8198	44.9432	2932		MAR	13ºN	Harzburgite																																								0	0.0089801	29.3433
D01-8	13.8198	44.9432	2932		MAR	13ºN	Harzburgite																																								0.0118569	0.0505879	27.952
D07-10	13.3007	44.9312	2962		MAR	13ºN	Harzburgite																																								0.0146987	0.171705	26.999
D07-3	13.3007	44.9312	2962		MAR	13ºN	Harzburgite																																								0.0080597	0.0183085	26.9353
D07-6	13.3007	44.9312	2962		MAR	13ºN	Harzburgite																																								0.0231259	0.0931896	27.1975
D07-7	13.3007	44.9312	2962		MAR	13ºN	Harzburgite																																								0.0179569	0.165409	27.7021
D09-22.1	13.3192	44.9343	2354		MAR	13ºN	Peridotite																																								0.0235821	0.0134129	27.21
D09-4.1	13.3192	44.9343	2354		MAR	13ºN	Mylonite peridotite																																								0.010779	0.010975	26.367
D09-4.2	13.3192	44.9343	2354		MAR	13ºN	Mylonite peridotite																																								0.0118581	0.00843126	26.6397
D09-4.3	13.3192	44.9343	2354		MAR	13ºN	Mylonite peridotite																																								0.00803528	0.0336306	26.2224
D13-11	13.3187	44.8871	3196		MAR	13ºN	Harzburgite																																								0.00292537	0.000278607	29.2677
D13-15	13.3187	44.8871	3196		MAR	13ºN	Harzburgite																																								0.0385572	0.00606965	27.9204
D13-15	13.3187	44.8871	3196		MAR	13ºN	Harzburgite																																								0.0203038	0.0310436	27.3983
D13-24	13.3187	44.8871	3196		MAR	13ºN	Harzburgite/Dunite																																								0.0347542	0.0768741	26.6373
D13-30	13.3187	44.8871	3196		MAR	13ºN	Harzburgite																																								0.00711443	0	30.2388
D13-35	13.3187	44.8871	3196		MAR	13ºN	Harzburgite																																								0.0031592	0	29.3134
D13-4	13.3187	44.8871	3196		MAR	13ºN	Harzburgite																																								0.0211194	0.0128109	26.1045
D13-40	13.3187	44.8871	3196		MAR	13ºN	Harzburgite																																								0.0183582	0.0292537	28.1144
D13-7	13.3187	44.8871	3196		MAR	13ºN	Harzburgite																																								0.00233831	0	31.204
D16-1	13.027	44.8388	4820		MAR	13ºN	Harzburgite																																								0.00600995	0.00545274	35.1582
D16-1	13.027	44.8388	4820		MAR	13ºN	Harzburgite																																								0.010779	0.010975	26.367
D16-6	13.027	44.8388	4820		MAR	13ºN	Harzburgite																																								0.0199412	0.0124204	30.0196
D16-8	13.027	44.8388	4820		MAR	13ºN	Harzburgite																																								0.00203822	0.00454679	34.7202
D21-04	13.0185	44.8572	4357		MAR	13ºN	Harzburgite																																								0.00383085	0.0151741	34.6269
D21-10	13.0185	44.8572	4357		MAR	13ºN	Harzburgite																																								0.0170398	0.000572139	35.3109
D21-2	13.0185	44.8572	4357		MAR	13ºN	Harzburgite																																								0.0124378	0.0298507	32.4726
D21-25	13.0185	44.8572	4357		MAR	13ºN	Harzburgite																																								0.0133333	0.0276285	34.7363
D21-28	13.0185	44.8572	4357		MAR	13ºN	Harzburgite																																								0.00590381	0.0216252	30.7197
D21-3	13.0185	44.8572	4357		MAR	13ºN	Harzburgite																																								0.010828	0.0280255	29.1548
D21-5	13.0185	44.8572	4357		MAR	13ºN	Harzburgite																																								0.00374	0.0242855	34.9616
D28-15	13.843	44.9378	2768		MAR	13ºN	Harzburgite																																								0.0441791	0.00845771	25.3665
D28-22	13.843	44.9378	2768		MAR	13ºN	Harzburgite																																								0.00646766	0.00723051	27.4328
D28-31	13.843	44.9378	2768		MAR	13ºN	Harzburgite																																								0.0100931	0.373199	27.7658
D28-37	13.843	44.9378	2768		MAR	13ºN	Harzburgite																																								0.0242365	0.0625184	23.2272
D28-6	13.843	44.9378	2768		MAR	13ºN	Harzburgite																																								0.021791	0.0239801	28.6965
D28-6	13.843	44.9378	2768		MAR	13ºN	Harzburgite																																								0.0143067	0.0147967	30.7562
D28-7	13.843	44.9378	2768		MAR	13ºN	Harzburgite																																								0.0190838	0.194292	26.5973
Table S2
Title:
Additional data from literature and previously unpublished by HJBD
[truncated: 16 more columns]
